# Supplementary material for: Early Midazolam Infusion in Pediatric Status Epilepticus: Defining an Early Therapeutic Window for Seizure Control
Source: Children (Basel). 2025 Dec 28;13(1):43. doi: 10.3390/children13010043 (PMC12840102; doi:10.3390/children13010043)
Supplement: Supplementary file 1 [file children-13-00043-s001.zip]

Archive with 1 entries (1 files):
- children-4012905-supplementary.pdf
